# Supplementary material for: Low-Cost Microfabrication Tool Box
Source: Micromachines (Basel). 2020 Jan 25;11(2):135. doi: 10.3390/mi11020135 (PMC7074766; doi:10.3390/mi11020135)
Supplement: Supplementary file 1 [file micromachines-11-00135-s001.zip]

Archive with 7 entries (6 files):
- Supplementary Materials/
- Supplementary Materials/0.2mm Mixer device.3mf
- Supplementary Materials/500um channel.studio3
- Supplementary Materials/Cura device profile 02 nozzle.curaprofile
- Supplementary Materials/GCode_MicroMilling.docx
- Supplementary Materials/MicroMilling.mp4
- Supplementary Materials/Timer_UV_LED_countdown.ino
